# Supplementary material for: Spatiotemporal Fluctuations and Triggers of Ebola Virus Spillover
Source: Emerg Infect Dis. 2017 Mar;23(3):415–22. doi: 10.3201/eid2303.160101 (PMC5382727; doi:10.3201/eid2303.160101)
Supplement: Technical Appendix 1 — Dates, locations, and sources for the unique set of spillover events used in analyses of spatiotemporal fluctuations and triggers of Ebola virus disease spillover, Africa, 1961–2014. [file 16-0101-Techapp-s1.xlsx]

## Sheet: Sheet1
	Article DOI: http://dx.doi.org/10.3201/eid2303.160101
	Technical Appendix 2
	Technical Appendix 2 Table. Dates, locations, and sources used in analyses of spatiotemporal fluctuations and triggers of Ebola virus spillover, Africa, 1961–2014*
	Event ID	Spillover ID	Initial Event	Virus	Data type	Nonhuman primate	Other mammal	Human	Country	Year	Human start date	Start date	Location	Source	Date source	Latitude	Longitude	Coordinate source
	1	0			Antibody				Ethiopia	1961				Tignor et al. 1993
	2	1	T		Antibody			T	DRC	1972	1972-05-15	1972-05-15	Tandala Hospital	Heymann et al. 1980	Heymann et al. 1980	2.97323	19.35	Google Maps
	3	2	T	SUDV	Confirmed			T	S Sudan	1976	1976-06-27	1976-06-27	Nzara	WHO 1978	WHO 1978	4.63912	28.2511	Mylne et al. 2014
	4	3	T	EBOV	Confirmed			T	DRC	1976	1976-08-26	1976-08-26	Yambuku	WHO 1978	WHO 1978	2.82535	22.2257	Mylne et al. 2014
	5	4	T	EBOV	Confirmed			T	DRC	1977	1977-06-15	1977-06-15	Bonduni	Heymann et al. 1980	Heymann et al. 1980	2.88874	19.2238	Mylne et al. 2014
	6	5	T		Antibody			T	DRC	1977	1977-11-15	1977-11-15	Bowabili	Heymann et al. 1980	Heymann et al. 1980	2.70271	19.3503	Google Maps
	7	6	T	SUDV	Confirmed			T	S Sudan	1979	1979-07-31	1979-07-31	Nzara	Baron et al. 1983	Baron et al. 1983	4.63912	28.2511	Mylne et al. 2014
	8	7	T		Observed	T			CD'I	1992		1992-11-15	Tai Forest	Formenty et al. 1999	Formenty et al. 1999	5.86442	-7.31794	Mylne et al. 2014
	9	8	T	TAFV	Confirmed	T		T	CD'I	1994	1994-11-24	1994-10-25	Tai Forest	Formenty et al. 1999	Formenty et al. 1999	5.86442	-7.31794	Mylne et al. 2014
	10	9	T	EBOV	Confirmed	T	T	T	Gabon	1994	1994-11-15	1994-11-15	Mekouka, Andock	Amblard et al. 1997	Amblard et al. 1997	1.44201	12.9293	Mylne et al. 2014
	12	10	T	EBOV	Confirmed			T	DRC	1995	1995-01-06	1995-01-06	Mwembe (Kikwit)		Khan et al. 1999	-5.03334	18.8167	Mylne et al. 2014
	14	11	T	EBOV	Confirmed	T	T	T	ROC	1995	1996-01-31	1995-12-15	Elir and Mayibooth	Lahm et al. 2007, Georges et al. 1999	Lahm et al. 2007, Georges et al. 1999	1.27019	13.1794	Google Maps
	15	12		EBOV	Confirmed	T		T	Gabon	1996	1996-07-13	1996-07-13	SHM timber concession	Georges et al. 1999	Georges et al. 1999	0.445628	11.8738	Google Maps
	16	12		EBOV	Confirmed	T			Gabon	1996		1996-07-15	Lope National Park	Golding unpublished	Golding unpublished	-0.146386	11.575	Golding unpublished
	17	13			Local	T	T		Gabon	1997		1997-01-15	Mekouka, Masoko, Ete	Lahm et al. 2007	Lahm et al. 2007	1.4	12.9833	Georges et al. 1999
	18	14			Local	T	T		Gabon	1997		1997-02-15	SHM timber concession	Lahm et al. 2007	Lahm et al. 2007	0.445628	11.8738	Google Maps
	19	15	T		Local	T			Gabon	1997		1997-05-15	Mbokamabaka	Lahm et al. 2007	Lahm et al. 2007	1.4	12.9833	Georges et al. 1999
	21	16	T		Local	T			Gabon	1997		1997-12-15	Mekouka	Lahm et al. 2007	Lahm et al. 2007	1.4	12.9833	Georges et al. 1999
	22	16	T		Local	T	T		Gabon	1997		1997-12-15	Upper Ayina	Lahm et al. 2007	Lahm et al. 2007	2.23962	12.8218	Google Maps
	24	17	T		Local		T		Gabon	1998		1998-05-15	Andock	Lahm et al. 2007	Lahm et al. 2007	1.48333	12.9167	Georges et al. 1999
	25	18	T		Local	T			Gabon	1999		1999-01-15	Minkebe	Lahm et al. 2007	Lahm et al. 2007	1.76667	12.8	Mylne et al. 2014
	26	19	T		Local		T		Gabon	2000		2000-02-15	Makouke	Lahm et al. 2007	Lahm et al. 2007	-0.527336	10.28	Google Maps
	27	20	T		Local	T	T		Gabon	2000		2000-08-15	GEB 1	Lahm et al. 2007	Lahm et al. 2007	0.01339	11.1394	Google Maps
	28	20	T		Local	T	T		Gabon	2000		2000-08-15	Rougier 1 and 2	Lahm et al. 2007	Lahm et al. 2007	-0.141191	12.2969	Google Maps
	29	21	T	SUDV	Confirmed			T	Uganda	2000	2000-08-30	2000-08-30	Rwot-Obillo	Okware et al. 2002	Okware et al. 2002	2.94998	32.2	Mylne et al. 2014
	30	22	T		Local	T			Gabon	2001		2001-08-15	GEB 2, Rougier 3	Lahm et al. 2007	Lahm et al. 2007	0.0175095	11.9156	Google Maps
	32	23	T	EBOV	Confirmed	T	T	T	Gabon	2001	2001-10-21	2001-08-15	east Mekambo region /Mendemba area/Lossi	Lahm et al. 2007	Lahm et al. 2007	0.562476	14.2708	Golding unpublished
	44	24	T	EBOV	Confirmed	T	T	T	Gabon	2001	2001-11-28	2001-08-15	east Mekambo region /Mendemba area/Lossi	Lahm et al. 2007	Lahm et al. 2007	0.562476	14.2708	Golding unpublished
	47	25	T		Local	T	T		Gabon	2002	2002-12-21	2002-10-15	Kelle-Mbomo	Lahm et al. 2007	Lahm et al. 2007	-0.11441	14.3757	Mylne et al. 2014
	49	26	T	EBOV	Confirmed	T	T	T	ROC	2002	2002-12-21	2002-12-21	Yembelengoye	WHO 2003	WHO 2003	0.13418	14.2098	Mylne et al. 2014
	50	27	T	EBOV	Confirmed	T			ROC	2003		2003-06-15	Mbandza	Roquet et al. 2005	Roquet et al. 2005	0.6987	14.7029	Roquet et al. 2005
	51	28	T	EBOV	Confirmed	T		T	ROC	2003	2002-10-11	2003-06-15	Mbandza	Boumandouki et al. 2005	Boumandouki et al. 2005	0.56015	14.6573	Mylne et al. 2014
	52	29	T		Observed	T			ROC	2003		2003-12-15	LokouŽ	Caillaud et al. 2006	Caillaud et al. 2006	0.906333	15.1758	Caillaud et al. 2006
	53	30	T	SUDV	Confirmed	T	T	T	DRC	2004	2004-04-15	2004-04-15	Yambio	WHO 2004	WHO 2004	4.43149	28.7054	Mylne et al. 2014
	54	31	T	EBOV	Confirmed	T		T	ROC	2005	2005-04-18	2005-04-18	Etoumbi	Nkoghe et al. 2011	Nkoghe et al. 2011	0.494444	14.6786	Nkoghe et al. 2011
	55	32	T	EBOV	Confirmed			T	DRC	2007	2007-06-12	2007-06-12	Luebo	WHO 2007	Leroy et al. 2004	-5.25956	21.4095	Mylne et al. 2014
	56	33	T	BDBV	Confirmed			T	Uganda	2007	2007-08-01	2007-08-01	Bundibugyo	Wamala et al. 2010	Wamala et al. 2010	0.7706	30.1304	Mylne et al. 2014
	57	34	T	EBOV	Confirmed			T	DRC	2008	2008-11-27	2008-11-27	Luebo	Grard et al. 2011	Grard et al. 2011	-5.63674	21.3748	Mylne et al. 2014
	58	35	T	SUDV	Confirmed			T	Uganda	2011	2011-05-01	2011-05-01	Nakisamata	Shoemaker et al. 2012	Shoemaker et al. 2012	0.62415	32.7367	Mylne et al. 2014
	59	36	T		Local			T	DRC	2012	2012-08-16	2012-03-20		Epelboin et al. 2012	Epelboin et al. 2012	3.18472	27.8693	Google Maps
	61	37	T	SUDV	Confirmed			T	Uganda	2012	2012-06-11	2012-06-11	Nyamarunda, Kibaale	WHO 2012	WHO 2012	0.86599	30.9265	Mylne et al. 2014
	62	38	T	SUDV	Confirmed			T	Uganda	2012	2012-11-13	2012-11-13	Luwero	Albarino et al. 2013	Albarino et al. 2013	0.83175	32.5825	Mylne et al. 2014
	63	39	T	EBOV	Confirmed			T	Guinea	2013	2013-12-02	2013-12-02	Meliandou	Baize et al. 2014	Baize et al. 2014	8.6225	-10.0642	Golding unpublished
	64	40	T	EBOV	Confirmed	T		T	DRC	2014	2014-07-26	2014-07-26	Inkanamongo	Maganga et al. 2014	Maganga et al. 2014	-0.713872	20.5302	Openstreetmap
	*Highlighted entries derived initial spillover location coordinates from polygon centroids.
